# Supplementary material for: Functional specialization and interaction in the amygdala-hippocampus circuit during working memory processing
Source: Nat Commun. 2023 May 22;14:2921. doi: 10.1038/s41467-023-38571-w (PMC10203226; doi:10.1038/s41467-023-38571-w)
Supplement: Supplementary file 4 — Source Data [file 41467_2023_38571_MOESM4_ESM.xlsx]

## Sheet: Figure2b
Figure 2b
		load 4	load 6	load 8
	data1	100	91.5254	85.2941
	data2	95.5556	80.8511	78.6408
	data3	98.0769	93.75	88.6364
	data4	100	94.1176	89.2857
	data5	100	87.5	83.7209
	data6	99.2857	90.5263	90.6542
	data7	98.5075	92.3077	93.4426
	data8	97	95.6522	74.6667
	data9	100	93.75	84.8485
	data10	98.6842	92.0635	86.6667
	data11	96.129	90.5172	85.5856
	data12	97.6471	88.3333	78.1818
	data13	98	100	94.9495
	data14	93.7008	80	80.4598

## Sheet: Figure2g
Figure 2g
		Hipp	Amy
	data1	0.892466	0.921906
	data2	0.947244	0.965928
	data3	0.924624	0.958151
	data4	0.978248	0.968322
	data5	0.932094	0.893692
	data6	0.928708	0.940531
	data7	0.982663	0.994964
	data8	0.967233	0.987933
	data9	0.944233	0.976027
	data10	0.96559	0.978052
	data11	0.741284	0.808671
	data12	0.723817	0.882499
	data13	0.922178	0.979329
	data14	0.958648	0.972262

## Sheet: Figure2h
Figure 2h
		Hipp	Amy
	data1	30.7937	32.7778
	data2	33.0159	34.3651
	data3	36.4286	33.4921
	data4	35.4762	32.4603
	data5	33.254	32.381
	data6	32.619	34.5238
	data7	33.254	37.0635
	data8	32.2222	33.9683
	data9	34.6825	35.6349
	data10	33.4127	31.9048
	data11	34.3651	33.0159
	data12	32.7778	31.9841
	data13	34.7619	32.619
	data14	31.8254	34.0476
	data15	32.619	33.0952
	data16	31.8254	33.5714
	data17	32.3016	31.6667
	data18	31.746	33.0952
	data19	34.0476	34.2063
	data20	33.4127	32.1429
	data21	30.2381	33.8889
	data22	33.5714	35.2381
	data23	31.5079	32.0635
	data24	32.4603	34.2857
	data25	32.7778	34.8413
	data26	34.6032	35.3968
	data27	33.1746	33.254
	data28	33.0952	33.0159
	data29	33.1746	33.9683
	data30	32.3016	35.2381
	data31	34.8413	35.4762
	data32	33.254	33.1746
	data33	33.4921	33.8095
	data34	34.6825	32.5397
	data35	30.9524	35
	data36	33.254	33.6508
	data37	31.4286	33.5714
	data38	34.0476	34.7619
	data39	33.0952	35.9524
	data40	33.5714	34.9206
	data41	32.5397	32.6984
	data42	31.9841	34.6825
	data43	32.6984	34.7619
	data44	31.746	34.3651
	data45	35.1587	34.2857
	data46	33.254	33.8095
	data47	31.6667	33.6508
	data48	32.619	33.6508
	data49	30.873	33.6508
	data50	34.127	34.4444
	data51	32.619	34.5238
	data52	31.9048	33.6508
	data53	30.6349	35.3175
	data54	33.254	30.7937
	data55	32.0635	32.381
	data56	33.3333	32.7778
	data57	34.2063	33.6508
	data58	30.4762	32.3016
	data59	33.4127	34.4444
	data60	32.9365	33.4127
	data61	32.2222	34.2857
	data62	33.0952	35.1587
	data63	33.9683	32.0635
	data64	33.1746	32.1429
	data65	32.7778	33.6508
	data66	33.4921	33.4921
	data67	33.1746	33.4127
	data68	32.5397	33.8095
	data69	32.381	30.3968
	data70	34.127	34.5238
	data71	32.619	31.8254
	data72	30.5556	33.9683
	data73	32.7778	31.5873
	data74	32.5397	34.6825
	data75	32.381	34.9206
	data76	34.2857	32.4603
	data77	33.1746	32.1429
	data78	31.6667	30.3175
	data79	33.0159	35.9524
	data80	33.8889	34.5238
	data81	35.2381	32.0635
	data82	34.0476	31.746
	data83	34.127	34.3651
	data84	32.3016	32.0635
	data85	32.3016	35.3968
	data86	34.0476	33.6508
	data87	32.1429	33.4127
	data88	33.3333	34.127
	data89	32.7778	30.7937
	data90	33.4921	32.2222
	data91	32.619	33.254
	data92	33.8095	34.8413
	data93	32.3016	33.1746
	data94	31.1905	35.0794
	data95	33.8889	34.4444
	data96	32.8571	33.8095
	data97	31.5873	31.4286
	data98	32.2222	33.254
	data99	34.127	32.1429
	data100	34.127	32.3016

## Sheet: Figure3c
Figure 3c
		Hipp	Amy
	data1	0.439732	0.283335
	data2	0.156996	0.0943553
	data3	0.0786057	0.052595
	data4	0.0387662	0.0303958
	data5	0.0893846	0.119823
	data6	0.105438	0.064627
	data7	0.104164	0.119441
	data8	0.147392	0.0492457
	data9	0.0563195	0.0448277
	data10	0.163309	0.107103
	data11	0.399565	0.295868
	data12	0.476229	0.265287
	data13	0.132113	0.0487112
	data14	0.160211	0.131991

## Sheet: Figure3d
Figure 3d
		Hipp	Amy
	data1	36.8421	33.8517
	data2	32.0574	34.689
	data3	35.7656	34.5694
	data4	31.8182	36.244
	data5	35.0478	33.3732
	data6	33.8517	34.0909
	data7	35.7656	34.2105
	data8	36.6029	36.4833
	data9	35.4067	33.134
	data10	35.7656	33.8517
	data11	36.4833	36.6029
	data12	33.4928	33.134
	data13	36.0048	33.9713
	data14	38.8756	33.9713
	data15	36.8421	34.5694
	data16	34.4498	31.9378
	data17	36.1244	32.5359
	data18	36.0048	35.0478
	data19	34.8086	34.5694
	data20	31.9378	31.2201
	data21	36.244	33.8517
	data22	34.8086	35.0478
	data23	39.1148	33.9713
	data24	33.0144	33.134
	data25	35.4067	36.4833
	data26	35.5263	38.1579
	data27	36.8421	32.0574
	data28	36.0048	34.9282
	data29	35.0478	34.689
	data30	36.7225	33.8517
	data31	38.3971	34.9282
	data32	35.1675	33.2536
	data33	32.4163	32.5359
	data34	36.244	36.6029
	data35	35.6459	33.6124
	data36	35.4067	33.9713
	data37	36.0048	31.9378
	data38	35.2871	33.7321
	data39	33.8517	34.4498
	data40	36.1244	33.3732
	data41	35.4067	36.244
	data42	34.689	33.2536
	data43	38.5167	32.4163
	data44	33.9713	37.5598
	data45	32.177	37.3206
	data46	35.4067	34.4498
	data47	35.8852	36.0048
	data48	36.9617	32.4163
	data49	33.2536	33.3732
	data50	33.2536	32.8947
	data51	33.8517	36.9617
	data52	34.8086	36.244
	data53	36.4833	32.7751
	data54	35.6459	34.4498
	data55	34.0909	33.8517
	data56	35.2871	36.3636
	data57	35.2871	33.4928
	data58	34.0909	37.3206
	data59	34.689	33.7321
	data60	34.689	34.689
	data61	33.134	34.9282
	data62	38.9952	32.177
	data63	35.4067	35.1675
	data64	36.9617	34.9282
	data65	35.7656	35.5263
	data66	35.0478	31.5789
	data67	39.2344	34.9282
	data68	31.3397	34.5694
	data69	35.5263	34.689
	data70	36.0048	35.4067
	data71	36.1244	34.3301
	data72	35.5263	33.8517
	data73	33.0144	34.8086
	data74	35.5263	31.9378
	data75	33.9713	32.5359
	data76	37.6794	34.689
	data77	36.9617	34.8086
	data78	35.5263	34.5694
	data79	33.0144	32.4163
	data80	35.2871	34.8086
	data81	36.4833	33.9713
	data82	35.0478	35.4067
	data83	35.0478	33.4928
	data84	34.5694	35.4067
	data85	35.5263	33.9713
	data86	32.4163	32.2967
	data87	35.8852	33.3732
	data88	37.0813	33.0144
	data89	34.4498	32.0574
	data90	37.9187	30.9809
	data91	35.4067	34.0909
	data92	36.1244	31.6986
	data93	33.8517	34.3301
	data94	31.3397	34.2105
	data95	34.5694	36.7225
	data96	33.7321	34.3301
	data97	37.0813	34.0909
	data98	38.1579	36.6029
	data99	36.9617	35.1675
	data100	35.4067	32.8947

## Sheet: Figure4a
Figure 4a
	frequency(Hz)	1	2	3	4	5	6	7	8	9	10	11	12	13	14	15	16	17	18	19	20	21	22	23	24	25	26	27	28	29	30	31	32	33	34	35	36	37	38	39	40
	PSI-zscore	15.1664	17.8126	19.828	17.9548	15.0865	11.6984	7.77198	5.45574	5.80697	5.62312	3.82701	0.065701	-4.07825	-5.77851	-5.23219	-5.25403	-6.20269	-6.12622	-6.84903	-8.32056	-8.97247	-7.63071	-6.02957	-4.18571	-3.82601	-3.81423	-2.1845	-0.273052	-0.521198	-1.33155	-0.615601	-0.367774	-0.668985	-1.14037	-1.80035	-2.41129	-2.41371	-2.52754	-2.62442	-2.69053

## Sheet: Figure4b
Figure 4b
	frequency(Hz)	1	2	3	4	5	6	7	8	9	10	11	12	13	14	15	16	17	18	19	20	21	22	23	24	25	26	27	28	29	30	31	32	33	34	35	36	37	38	39	40
	PSI-zscore	19.3009	18.7476	18.2209	17.6052	15.6044	12.1509	8.98516	7.89593	8.7923	9.41535	8.08945	6.60164	5.66624	4.84424	3.85412	3.31236	3.25792	2.91361	1.14051	-0.841827	-1.72482	-1.81967	-2.94183	-4.79835	-5.67882	-4.69869	-4.13712	-3.947	-3.75631	-2.98741	-1.88468	-1.7671	-2.19684	-2.08184	-1.31825	-0.861111	-0.942993	-0.963181	-1.00602	-1.02196

## Sheet: Figure4c
Figure 4c
		Hipp leads	Amy leads
	data1	41.6667	42.3077
	data2	41.6667	41.0256
	data3	40.3846	42.9487
	data4	45.5128	39.7436
	data5	42.9487	42.3077
	data6	40.3846	42.3077
	data7	41.6667	39.7436
	data8	43.5897	42.9487
	data9	43.5897	37.8205
	data10	39.7436	46.1538
	data11	43.5897	41.0256
	data12	40.3846	39.7436
	data13	37.1795	41.0256
	data14	40.3846	42.9487
	data15	41.6667	36.5385
	data16	36.5385	46.1538
	data17	44.8718	37.8205
	data18	39.1026	42.3077
	data19	43.5897	41.0256
	data20	35.8974	44.2308
	data21	44.2308	42.3077
	data22	50	46.1538
	data23	37.8205	36.5385
	data24	40.3846	40.3846
	data25	42.9487	43.5897
	data26	41.6667	41.6667
	data27	39.1026	46.1538
	data28	41.6667	50.641
	data29	43.5897	50
	data30	43.5897	46.7949
	data31	44.2308	39.1026
	data32	41.6667	39.7436
	data33	39.1026	40.3846
	data34	43.5897	37.1795
	data35	41.6667	41.6667
	data36	43.5897	45.5128
	data37	41.6667	41.6667
	data38	39.1026	41.0256
	data39	37.1795	48.0769
	data40	37.1795	36.5385
	data41	41.0256	41.6667
	data42	43.5897	46.7949
	data43	35.8974	41.0256
	data44	40.3846	45.5128
	data45	41.0256	41.0256
	data46	38.4615	44.2308
	data47	37.8205	44.8718
	data48	35.8974	42.9487
	data49	44.2308	43.5897
	data50	39.7436	44.2308
	data51	40.3846	43.5897
	data52	33.9744	48.7179
	data53	42.9487	35.8974
	data54	35.8974	45.5128
	data55	44.8718	44.2308
	data56	39.1026	46.1538
	data57	46.1538	39.1026
	data58	38.4615	42.9487
	data59	42.3077	45.5128
	data60	40.3846	46.1538
	data61	49.359	45.5128
	data62	41.0256	40.3846
	data63	39.7436	48.0769
	data64	37.8205	41.0256
	data65	40.3846	44.8718
	data66	39.7436	41.0256
	data67	45.5128	46.1538
	data68	38.4615	40.3846
	data69	45.5128	44.2308
	data70	41.6667	40.3846
	data71	39.1026	44.2308
	data72	42.9487	35.8974
	data73	39.1026	47.4359
	data74	43.5897	42.3077
	data75	40.3846	44.2308
	data76	42.3077	48.0769
	data77	39.1026	39.7436
	data78	42.9487	48.0769
	data79	42.3077	42.9487
	data80	43.5897	43.5897
	data81	39.1026	41.6667
	data82	34.6154	42.9487
	data83	33.9744	39.7436
	data84	36.5385	45.5128
	data85	41.0256	48.0769
	data86	41.6667	42.3077
	data87	42.3077	43.5897
	data88	38.4615	39.1026
	data89	35.8974	42.9487
	data90	42.3077	37.8205
	data91	42.3077	43.5897
	data92	35.8974	43.5897
	data93	45.5128	44.8718
	data94	43.5897	44.8718
	data95	39.1026	39.7436
	data96	37.1795	44.2308
	data97	40.3846	48.0769
	data98	40.3846	43.5897
	data99	38.4615	44.8718
	data100	40.3846	44.8718

## Sheet: Figure4d
Figure 4d
		Hipp leads	Amy leads
	data1	44.8718	39.7436
	data2	49.359	41.0256
	data3	44.8718	42.3077
	data4	44.8718	44.2308
	data5	45.5128	35.8974
	data6	46.1538	41.6667
	data7	42.9487	47.4359
	data8	46.7949	49.359
	data9	49.359	44.8718
	data10	46.1538	51.2821
	data11	46.7949	42.9487
	data12	44.8718	42.9487
	data13	50	41.0256
	data14	46.1538	43.5897
	data15	46.7949	43.5897
	data16	46.1538	48.7179
	data17	49.359	43.5897
	data18	42.3077	42.3077
	data19	47.4359	44.2308
	data20	42.9487	42.3077
	data21	47.4359	44.2308
	data22	46.1538	49.359
	data23	43.5897	41.6667
	data24	48.0769	46.7949
	data25	50.641	44.8718
	data26	41.6667	47.4359
	data27	48.7179	46.1538
	data28	46.1538	42.9487
	data29	38.4615	48.7179
	data30	46.1538	47.4359
	data31	39.7436	49.359
	data32	37.1795	44.8718
	data33	44.2308	47.4359
	data34	49.359	44.2308
	data35	48.0769	43.5897
	data36	42.9487	44.8718
	data37	44.8718	44.8718
	data38	49.359	37.1795
	data39	43.5897	40.3846
	data40	45.5128	46.7949
	data41	49.359	46.1538
	data42	41.6667	42.3077
	data43	52.5641	46.1538
	data44	44.8718	43.5897
	data45	35.8974	45.5128
	data46	44.2308	44.8718
	data47	44.8718	48.0769
	data48	37.8205	37.1795
	data49	44.2308	42.9487
	data50	49.359	38.4615
	data51	51.9231	39.1026
	data52	43.5897	38.4615
	data53	46.7949	45.5128
	data54	47.4359	44.8718
	data55	52.5641	37.1795
	data56	45.5128	43.5897
	data57	41.0256	39.1026
	data58	48.7179	38.4615
	data59	45.5128	44.2308
	data60	42.9487	40.3846
	data61	50.641	44.2308
	data62	43.5897	42.3077
	data63	46.1538	44.8718
	data64	48.0769	44.8718
	data65	44.8718	47.4359
	data66	49.359	48.7179
	data67	44.8718	44.2308
	data68	35.2564	46.7949
	data69	44.8718	40.3846
	data70	44.2308	41.6667
	data71	48.0769	42.3077
	data72	50.641	42.3077
	data73	43.5897	41.0256
	data74	40.3846	45.5128
	data75	43.5897	48.0769
	data76	48.0769	42.9487
	data77	53.2051	47.4359
	data78	44.2308	46.7949
	data79	46.1538	46.1538
	data80	40.3846	43.5897
	data81	46.1538	42.9487
	data82	48.0769	44.8718
	data83	43.5897	44.8718
	data84	43.5897	44.2308
	data85	44.8718	47.4359
	data86	42.3077	46.1538
	data87	46.1538	45.5128
	data88	48.7179	43.5897
	data89	50.641	37.1795
	data90	46.1538	41.0256
	data91	45.5128	41.0256
	data92	46.7949	44.8718
	data93	53.2051	45.5128
	data94	44.2308	40.3846
	data95	49.359	44.2308
	data96	42.9487	35.8974
	data97	40.3846	43.5897
	data98	44.2308	40.3846
	data99	41.6667	42.9487
	data100	46.7949	44.2308

## Sheet: Supplementary Figure2a
Supplementary Figure2a
		Hipp	Amy
	data1	0.793237	0.757946
	data2	0.345308	0.481414
	data3	0.223299	0.252519
	data4	0.266827	0.419646
	data5	1.55784	0.876374
	data6	0.496996	0.418837
	data7	0.346529	0.418049
	data8	0.188652	0.245993
	data9	0.210112	0.242073
	data10	0.435705	0.411628
	data11	0.926053	0.845514
	data12	0.449028	0.669455
	data13	0.308239	0.375812
	data14	0.193631	0.265815

[truncated: 11 more sheets: Supplementary Figure2c, Supplementary Figure2d, Supplementary Figure2e, Supplementary Figure2f, Supplementary Figure3a, Supplementary Figure3b, Supplementary Figure3c, Supplementary Figure3d, Supplementary Figure3e, Supplementary Figure3f, Supplementary Figure3g]
